# Supplementary material for: Empowering Obese Children in Physical Education: Exploring the Influence of Verbal Encouragement on Games Intensity, Mood States, and Physical Enjoyment during Passing Games
Source: PLoS One. 2025 Apr 16;20(4):e0319414. doi: 10.1371/journal.pone.0319414 (PMC12002482; doi:10.1371/journal.pone.0319414)
Supplement: S1 File — All relevant data are within the paper and its Supporting Information Files. (XLSX) [file pone.0319414.s001.xlsx]

## Sheet: Sheet1
	Anthropometric				Technical aspects								Psychophysiological aspects						Physical enjoyment			MOOD State before exercise															Mood state after exercise
No	Age(ans)	Height(m)	Masse (kg)	BMC	successful.pass-NE	successful.pass-E	Lost.pass-NE	Lost.pass-E	reception-NE	reception-E	Goal(10passes)-NE	Goal(10pass)-E	%Fcmax-NE	%Fcmax-E	HRmean.NE	Hrmean.E	RPE-NE	RPE-E	PACES-NE	PACES-E		Tension-E	Tension-NE	Anger-E	Anger-NE	Confusion-E	Confusion-NE	Depression-E	Depression-NE	Fatigue-E	Fatigue-NE	Vigor-E	Vigor-NE	TMD-E	TMD-NE		Tension-E	Tension-NE	Anger-E	Anger-NE	Confusion-E	Confusion-NE	Depression-E	Depression-NE	Fatigue-E	Fatigue-NE	Vigor-E	Vigor-NE	DOMS-E
1	15	1.7	87	30.1038	6	8	1	0	7	8	2	3	84	84	175	177	6	5	43	49		4	5	5	6	5	6	4	4	4	4	11	11	111	114		3	6	7	7	4	5	5	6	6	6	14	8	111
2	14	1.6	77	30.0781	5	7	2	1	7	8	2	3	82	87	164	174	5	6	47	47		7	7	6	5	6	5	5	5	6	6	10	12	120	116		5	5	5	5	6	5	4	3	7	6	13	13	114
3	14	1.63	83	31.2394	5	7	1	0	5	7	1	2	83	85	174	168	7	7	39	47		5	6	5	6	4	6	4	5	6	7	10	9	114	121		6	5	4	5	6	5	3	4	7	8	12	10	114
4	14	1.6	78	30.4687	8	7	0	1	8	7	1	2	80	87	182	176	6	7	45	45		6	5	5	4	5	4	4	5	4	5	11	11	113	112		5	6	5	4	3	5	4	5	5	4	14	6	108
5	13	1.59	77	30.4577	5	7	1	0	6	7	0	2	86	88	173	177	7	8	44	47		4	4	6	6	3	4	5	4	6	4	10	11	114	111		5	4	5	5	3	5	6	4	8	7	14	9	113
6	14	1.65	82	30.1194	7	6	0	1	7	7	0	2	81	84	172	176	4	5	38	45		4	4	6	5	5	4	7	6	6	6	9	13	119	112		4	5	4	5	5	3	5	5	8	9	15	13	111
7	15	1.65	82	30.1194	2	4	1	0	3	4	1	2	83	88	163	165	5	7	43	52		3	5	3	4	4	4	3	3	5	5	14	10	104	111		3	3	3	4	3	3	3	3	4	4	12	13	104
8	13	1.57	74	30.0215	4	5	1	2	5	7	1	2	84	87	171	176	6	7	42	52		3	4	4	5	4	5	5	5	6	5	11	12	111	112		3	4	3	4	5	4	4	5	7	7	14	9	108
9	14	1.65	82	30.1194	6	7	0	0	6	7	2	2	81	84	168	179	5	6	39	50		5	4	5	4	4	4	4	5	4	5	11	12	111	110		4	3	4	4	3	5	4	5	6	7	13	9	108
10	13	1.56	74	30.4076	2	5	3	1	2	5	2	2	79	86	158	175	5	5	43	50		4	5	4	4	3	4	4	4	5	6	9	9	111	114		2	4	5	5	4	4	5	6	7	6	11	12	112
11	14	1.59	79	31.2488	3	5	1	0	4	5	1	3	80	80	169	176	5	6	42	46		6	5	6	5	6	5	6	5	7	6	13	12	118	114		3	4	3	4	3	4	4	4	7	8	14	15	106
12	14	1.59	76	30.0621	7	5	1	2	9	7	1	3	77	81	170	175	4	5	43	44		3	4	4	3	4	3	4	5	4	3	12	12	107	106		3	5	6	4	5	3	4	3	6	6	15	8	109
13	14	1.62	81	30.8642	5	5	3	2	8	5	0	2	81	85	167	170	5	6	42	48		4	4	4	4	4	4	5	4	6	4	9	9	114	111		4	3	3	3	5	5	6	4	9	8	12	10	115
14	14	1.64	85	31.6032	6	5	1	0	9	5	0	2	85	86	163	163	6	7	44	44		7	6	7	6	6	4	6	6	5	5	8	9	123	118		4	6	5	4	6	3	4	5	9	9	12	11	116
15	14	1.62	81	30.8642	6	8	1	0	8	8	2	3	80	87	169	177	5	5	43	48		10	9	9	10	9	8	8	9	9	9	7	7	138	138		5	7	10	9	8	9	9	9	12	10	10	10	134
16	13	1.58	78	31.245	4	7	3	2	5	9	2	3	80	84	177	179	5	5	45	50		6	5	5	5	6	6	5	5	4	5	10	8	116	118		4	5	5	6	7	5	4	5	8	7	11	9	117
[truncated: 1 more columns]
